# Supplementary material for: Study on gas-water two-phase seepage law and flow characteristics of the matrix-fracture system in shale gas reservoirs
Source: PLoS One. 2026 Jan 20;21(1):e0337079. doi: 10.1371/journal.pone.0337079 (PMC12818680; doi:10.1371/journal.pone.0337079)
Supplement: S1 File — (ZIP) [file pone.0337079.s001.zip]

Archive with 3 entries (2 files):
- Supporting Information -CompressedZIP File Archive/
- Supporting Information -CompressedZIP File Archive/Figure 10.xlsx
- Supporting Information -CompressedZIP File Archive/Figure 9.xlsx
