# Supplementary material for: Study on gas-water two-phase seepage law and flow characteristics of the matrix-fracture system in shale gas reservoirs
Source: PLoS One. 2026 Jan 20;21(1):e0337079. doi: 10.1371/journal.pone.0337079 (PMC12818680; doi:10.1371/journal.pone.0337079)
Supplement: S1 File — (ZIP) [file pone.0337079.s001.zip › Supporting Information -CompressedZIP File Archive/Figure 10.xlsx]

## Sheet: (a) 30MPa
3h		4h		6h		8h		12h		16h		22h		30h
0.01	0	0.01	0	0.01	0	0.01	0	0.01	0	0.01	0	0.01	0	0.01	0
0.0115	0	0.0115	0.001	0.0115	0.001	0.0115	0.001	0.0115	0.001	0.0115	0.001	0.0115	0.001	0.0115	0.001
0.01322	0.002	0.01322	0.003	0.01322	0.003	0.01322	0.003	0.01322	0.004	0.01322	0.003	0.01322	0.004	0.01322	0.003
0.0152	0.008	0.0152	0.014	0.0152	0.013	0.0152	0.015	0.0152	0.017	0.0152	0.015	0.0152	0.018	0.0152	0.014
0.01748	0.029	0.01748	0.052	0.01748	0.046	0.01748	0.053	0.01748	0.06	0.01748	0.054	0.01748	0.064	0.01748	0.051
0.02009	0.09	0.02009	0.16	0.02009	0.142	0.02009	0.164	0.02009	0.183	0.02009	0.165	0.02009	0.197	0.02009	0.155
0.0231	0.237	0.0231	0.423	0.0231	0.376	0.0231	0.433	0.0231	0.485	0.0231	0.436	0.0231	0.522	0.0231	0.41
0.02656	0.554	0.02656	0.986	0.02656	0.878	0.02656	1.011	0.02656	1.133	0.02656	1.019	0.02656	1.218	0.02656	0.958
0.03054	1.161	0.03054	2.062	0.03054	1.838	0.03054	2.119	0.03054	2.374	0.03054	2.136	0.03054	2.551	0.03054	2.01
0.03511	2.214	0.03511	3.921	0.03511	3.505	0.03511	4.045	0.03511	4.529	0.03511	4.083	0.03511	4.866	0.03511	3.849
0.04037	3.901	0.04037	6.874	0.04037	6.172	0.04037	7.132	0.04037	7.98	0.04037	7.213	0.04037	8.57	0.04037	6.817
0.04642	6.421	0.04642	11.234	0.04642	10.151	0.04642	11.751	0.04642	13.136	0.04642	11.918	0.04642	14.101	0.04642	11.305
0.05337	9.973	0.05337	17.284	0.05337	15.752	0.05337	18.277	0.05337	20.405	0.05337	18.603	0.05337	21.891	0.05337	17.735
0.06136	14.742	0.06136	25.252	0.06136	23.258	0.06136	27.057	0.06136	30.165	0.06136	27.661	0.06136	32.341	0.06136	26.539
0.07055	20.885	0.07055	35.291	0.07055	32.91	0.07055	38.392	0.07055	42.733	0.07055	39.445	0.07055	45.791	0.07055	38.14
0.08111	28.524	0.08111	47.472	0.08111	44.888	0.08111	52.505	0.08111	58.346	0.08111	54.243	0.08111	62.497	0.08111	52.922
0.09326	37.738	0.09326	61.785	0.09326	59.296	0.09326	69.525	0.09326	77.135	0.09326	72.251	0.09326	82.618	0.09326	71.205
0.10723	48.552	0.10723	78.138	0.10723	76.152	0.10723	89.466	0.10723	99.109	0.10723	93.56	0.10723	106.203	0.10723	93.216
0.12329	60.934	0.12329	96.364	0.12329	95.379	0.12329	112.221	0.12329	124.139	0.12329	118.144	0.12329	133.184	0.12329	119.081
0.14175	74.777	0.14175	116.213	0.14175	116.792	0.14175	137.546	0.14175	151.949	0.14175	145.856	0.14175	163.381	0.14175	148.804
0.16298	89.886	0.16298	137.358	0.16298	140.096	0.16298	165.059	0.16298	182.1	0.16298	176.412	0.16298	196.496	0.16298	182.266
0.18738	105.964	0.18738	159.389	0.18738	164.879	0.18738	194.23	0.18738	213.99	0.18738	209.383	0.18738	232.114	0.18738	219.206
0.21544	122.609	0.21544	181.817	0.21544	190.611	0.21544	224.386	0.21544	246.855	0.21544	244.17	0.21544	269.692	0.21544	259.207
0.24771	139.325	0.24771	204.083	0.24771	216.651	0.24771	254.72	0.24771	279.791	0.24771	279.995	0.24771	308.551	0.24771	301.676
0.2848	155.554	0.2848	225.573	0.2848	242.267	0.2848	284.319	0.2848	311.794	0.2848	315.907	0.2848	347.871	0.2848	345.83
0.32746	170.715	0.32746	245.641	0.32746	266.663	0.32746	312.208	0.32746	341.812	0.32746	350.806	0.32746	386.697	0.32746	390.685
0.37649	184.254	0.37649	263.634	0.37649	289.013	0.37649	337.395	0.37649	368.805	0.37649	383.492	0.37649	423.952	0.37649	435.08
0.43288	195.68	0.43288	278.919	0.43288	308.507	0.43288	358.93	0.43288	391.807	0.43288	412.738	0.43288	458.483	0.43288	477.71
0.4977	204.594	0.4977	290.913	0.4977	324.39	0.4977	375.95	0.4977	409.974	0.4977	437.362	0.4977	489.112	0.4977	517.188
0.57224	210.697	0.57224	299.113	0.57224	336.005	0.57224	387.727	0.57224	422.624	0.57224	456.303	0.57224	514.705	0.57224	552.122
0.65793	213.793	0.65793	303.124	0.65793	342.836	0.65793	393.706	0.65793	429.271	0.65793	468.687	0.65793	534.238	0.65793	581.195
0.75646	213.788	0.75646	302.693	0.75646	344.533	0.75646	393.531	0.75646	429.641	0.75646	473.876	0.75646	546.858	0.75646	603.235
0.86975	210.681	0.86975	297.722	0.86975	340.936	0.86975	387.071	0.86975	423.675	0.86975	471.5	0.86975	551.926	0.86975	617.282
1	204.564	1	288.286	1	332.078	1	374.427	1	411.524	1	461.486	1	549.052	1	622.623
1.14976	195.614	1.14976	274.63	1.14976	318.183	1.14976	355.936	1.14976	393.527	1.14976	444.062	1.14976	538.108	1.14976	618.831
1.32194	184.089	1.32194	257.16	1.32194	299.644	1.32194	332.161	1.32194	370.185	1.32194	419.761	1.32194	519.245	1.32194	605.789
1.51991	170.324	1.51991	236.433	1.51991	277.012	1.51991	303.866	1.51991	342.121	1.51991	389.403	1.51991	492.899	1.51991	583.712
1.74753	154.733	1.74753	213.144	1.74753	250.978	1.74753	271.994	1.74753	310.048	1.74753	354.073	1.74753	459.797	1.74753	553.168
2.00923	137.799	2.00923	188.099	2.00923	222.356	2.00923	237.626	2.00923	274.732	2.00923	315.073	2.00923	420.953	2.00923	515.087
2.31013	120.07	2.31013	162.19	2.31013	192.062	2.31013	201.935	2.31013	236.958	2.31013	273.866	2.31013	377.65	2.31013	470.756
2.65609	102.142	2.65609	136.353	2.65609	161.086	2.65609	166.129	2.65609	197.507	2.65609	231.989	2.65609	331.396	2.65609	421.771
3.05386	84.622	3.05386	111.508	3.05386	130.442	3.05386	131.384	3.05386	157.123	3.05386	190.964	3.05386	283.835	3.05386	369.962
3.51119	68.092	3.51119	88.505	3.51119	101.108	3.51119	98.777	3.51119	116.495	3.51119	152.196	3.51119	236.654	3.51119	317.271
4.03702	53.063	4.03702	68.056	4.03702	73.959	4.03702	69.21	4.03702	76.236	4.03702	116.877	4.03702	191.451	4.03702	265.616
4.64159	39.928	4.64159	50.689	4.64159	49.709	4.64159	43.366	4.64159	36.865	4.64159	85.909	4.64159	149.634	4.64159	216.747
5.3367	28.941	5.3367	36.719	5.3367	28.86	5.3367	21.672	5.3367	0	5.3367	59.866	5.3367	112.32	5.3367	172.132
6.13591	20.202	6.13591	26.243	6.13591	11.69	6.13591	4.298	6.13591	0	6.13591	38.982	6.13591	80.286	6.13591	132.872
7.0548	13.666	7.0548	19.156	7.0548	0	7.0548	0	7.0548	0	7.0548	23.176	7.0548	53.949	7.0548	99.658
8.11131	9.16	8.11131	15.185	8.11131	0	8.11131	0	8.11131	0	8.11131	12.105	8.11131	33.378	8.11131	72.776
9.32603	6.42	9.32603	13.935	9.32603	0	9.32603	0	9.32603	0	9.32603	5.229	9.32603	18.339	9.32603	52.136
10.7227	5.122	10.7227	14.936	10.7227	0	10.7227	0	10.7227	0	10.7227	1.884	10.7227	8.352	10.7227	37.336
12.3285	4.921	12.3285	17.688	12.3285	0	12.3285	0	12.3285	0	12.3285	1.347	12.3285	2.758	12.3285	27.733
14.1747	5.476	14.1747	21.698	14.1747	0	14.1747	0	14.1747	0	14.1747	2.897	14.1747	0.783	14.1747	22.518
16.2975	6.483	16.2975	26.513	16.2975	0	16.2975	0	16.2975	0	16.2975	5.85	16.2975	1.605	16.2975	20.795
18.7382	7.681	18.7382	31.735	18.7382	0	18.7382	0	18.7382	0	18.7382	9.596	18.7382	4.408	18.7382	21.649
21.5444	8.869	21.5444	37.032	21.5444	0	21.5444	0	21.5444	0	21.5444	13.611	21.5444	8.422	21.5444	24.201
24.7708	9.903	24.7708	42.14	24.7708	0	24.7708	0	24.7708	0	24.7708	17.466	24.7708	12.959	24.7708	27.661
28.4804	10.694	28.4804	46.859	28.4804	0	28.4804	0	28.4804	0	28.4804	20.821	28.4804	17.436	28.4804	31.353
32.7455	11.201	32.7455	51.044	32.7455	0	32.7455	0	32.7455	0	32.7455	23.426	32.7455	21.385	32.7455	34.739
37.6494	11.42	37.6494	54.598	37.6494	0	37.6494	0.455	37.6494	0	37.6494	25.103	37.6494	24.465	37.6494	37.427
43.2876	11.376	43.2876	57.456	43.2876	0	43.2876	1.742	43.2876	0	43.2876	25.74	43.2876	26.452	43.2876	39.165
49.7702	11.11	49.7702	59.581	49.7702	1.246	49.7702	1.932	49.7702	0	49.7702	25.281	49.7702	27.236	49.7702	39.831
57.2237	10.671	57.2237	60.953	57.2237	2.162	57.2237	0.977	57.2237	0	57.2237	23.708	57.2237	26.805	57.2237	39.415
65.7933	10.107	65.7933	61.564	65.7933	2.513	65.7933	0	65.7933	0	65.7933	21.037	65.7933	25.228	65.7933	37.996
75.6463	9.454	75.6463	61.417	75.6463	2.351	75.6463	0	75.6463	0	75.6463	17.306	75.6463	22.633	75.6463	35.714
86.9749	8.738	86.9749	60.521	86.9749	1.742	86.9749	0	86.9749	0	86.9749	12.565	86.9749	19.189	86.9749	32.755
100	7.964	100	58.898	100	0.766	100	0	100	0	100	6.871	100	15.089	100	29.32
114.976	7.122	114.976	56.579	114.976	0	114.976	0	114.976	0	114.976	0.284	114.976	10.531	114.976	25.616
132.194	6.181	132.194	53.612	132.194	0	132.194	0	132.194	0	132.194	0	132.194	5.705	132.194	21.833
151.991	5.098	151.991	50.063	151.991	0	151.991	0	151.991	0	151.991	0	151.991	0.789	151.991	18.139
174.753	3.815	174.753	46.014	174.753	0	174.753	0	174.753	0	174.753	0	174.753	0	174.753	14.668
200.923	2.267	200.923	41.569	200.923	0	200.923	0	200.923	0	200.923	0	200.923	0	200.923	11.522
231.013	0.383	231.013	36.844	231.013	0	231.013	0	231.013	0	231.013	0	231.013	0	231.013	8.764
265.609	0	265.609	31.971	265.609	0	265.609	0	265.609	0	265.609	0	265.609	0	265.609	6.422
305.386	0	305.386	27.084	305.386	0	305.386	0	305.386	0	305.386	0	305.386	0	305.386	4.499
351.119	0	351.119	22.319	351.119	0	351.119	0	351.119	0	351.119	0	351.119	0	351.119	2.971
403.702	0	403.702	17.803	403.702	0	403.702	0	403.702	0	403.702	0	403.702	0	403.702	1.801
464.159	0	464.159	13.642	464.159	0	464.159	0	464.159	0	464.159	0	464.159	0	464.159	0.943
533.67	0	533.67	9.921	533.67	0	533.67	0	533.67	0	533.67	0	533.67	0	533.67	0.347
613.591	0	613.591	6.695	613.591	0	613.591	0	613.591	0	613.591	0	613.591	0	613.591	0
705.48	0	705.48	3.99	705.48	0	705.48	0	705.48	0	705.48	0	705.48	0	705.48	0
811.131	0	811.131	1.805	811.131	0	811.131	0	811.131	0	811.131	0	811.131	0	811.131	0
932.603	0	932.603	0.115	932.603	0	932.603	0	932.603	0	932.603	0	932.603	0	932.603	0
1072.27	0	1072.27	0	1072.27	0	1072.27	0	1072.27	0	1072.27	0	1072.27	0	1072.27	0
1232.85	0	1232.85	0	1232.85	0	1232.85	0	1232.85	0	1232.85	0	1232.85	0	1232.85	0
1417.47	0	1417.47	0	1417.47	0	1417.47	0	1417.47	0	1417.47	0	1417.47	0	1417.47	0
1629.75	0	1629.75	0	1629.75	0	1629.75	0	1629.75	0	1629.75	0	1629.75	0	1629.75	0
1873.82	0	1873.82	0	1873.82	0	1873.82	0	1873.82	0	1873.82	0	1873.82	0	1873.82	0
2154.43	0	2154.43	0	2154.43	0	2154.43	0	2154.43	0	2154.43	0	2154.43	0	2154.43	0
2477.08	0	2477.08	0	2477.08	0	2477.08	0	2477.08	0	2477.08	0	2477.08	0	2477.08	0
2848.04	0	2848.04	0	2848.04	0	2848.04	0	2848.04	0	2848.04	0	2848.04	0	2848.04	0
3274.55	0	3274.55	0	3274.55	0	3274.55	0	3274.55	0	3274.55	0	3274.55	0	3274.55	0
3764.94	0	3764.94	0	3764.94	0	3764.94	0	3764.94	0	3764.94	0	3764.94	0	3764.94	0
4328.76	0	4328.76	0	4328.76	0	4328.76	0	4328.76	0	4328.76	0	4328.76	0	4328.76	0
4977.02	0	4977.02	0	4977.02	0	4977.02	0	4977.02	0	4977.02	0	4977.02	0	4977.02	0
5722.37	0	5722.37	0	5722.37	0	5722.37	0	5722.37	0	5722.37	0	5722.37	0	5722.37	0
6579.33	0	6579.33	0	6579.33	0	6579.33	0	6579.33	0	6579.33	0	6579.33	0	6579.33	0
7564.63	0	7564.63	0	7564.63	0	7564.63	0	7564.63	0	7564.63	0	7564.63	0	7564.63	0
8697.49	0	8697.49	0	8697.49	0	8697.49	0	8697.49	0	8697.49	0	8697.49	0	8697.49	0
10000	0	10000	0	10000	0	10000	0	10000	0	10000	0	10000	0	10000	0

## Sheet: (b) 15MPa
3h		4h		6h		8h		12h		16h		22h		30h
0.01	0	0.01	0	0.01	0	0.01	0	0.01	0	0.01	0	0.01	0	0.01	0
0.0115	0	0.0115	0	0.0115	0.00114	0.0115	0.00114	0.0115	0.0009	0.0115	0.001	0.0115	0.00114	0.0115	0.00114
0.01322	0.00227	0.01322	0.00295	0.01322	0.00341	0.01322	0.00341	0.01322	0.0036	0.01322	0.004	0.01322	0.00454	0.01322	0.00341
0.0152	0.00909	0.0152	0.01182	0.0152	0.01476	0.0152	0.01704	0.0152	0.01619	0.0152	0.01799	0.0152	0.02044	0.0152	0.0159
0.01748	0.03293	0.01748	0.04281	0.01748	0.05224	0.01748	0.06019	0.01748	0.05756	0.01748	0.06396	0.01748	0.07268	0.01748	0.05792
0.02009	0.10221	0.02009	0.13287	0.02009	0.16127	0.02009	0.18625	0.02009	0.17719	0.02009	0.19688	0.02009	0.22373	0.02009	0.17603
0.0231	0.26915	0.0231	0.3499	0.0231	0.42701	0.0231	0.49175	0.0231	0.46951	0.0231	0.52168	0.0231	0.59282	0.0231	0.46562
0.02656	0.62916	0.02656	0.81791	0.02656	0.99712	0.02656	1.14816	0.02656	1.09553	0.02656	1.21726	0.02656	1.38325	0.02656	1.08797
0.03054	1.31851	0.03054	1.71406	0.03054	2.08736	0.03054	2.40648	0.03054	2.2945	0.03054	2.54944	0.03054	2.89709	0.03054	2.2827
0.03511	2.51437	0.03511	3.26868	0.03511	3.98052	0.03511	4.59379	0.03511	4.37673	0.03511	4.86303	0.03511	5.52617	0.03511	4.37119
0.04037	4.43025	0.04037	5.75933	0.04037	7.00936	0.04037	8.0996	0.04037	7.70829	0.04037	8.56477	0.04037	9.73269	0.04037	7.74186
0.04642	7.29214	0.04642	9.47978	0.04642	11.5282	0.04642	13.3453	0.04642	12.6831	0.04642	14.0924	0.04642	16.0141	0.04642	12.8387
0.05337	11.326	0.05337	14.7239	0.05337	17.8891	0.05337	20.7566	0.05337	19.6899	0.05337	21.8776	0.05337	24.8609	0.05337	20.1411
0.06136	16.742	0.06136	21.7647	0.06136	26.4134	0.06136	30.7278	0.06136	29.0891	0.06136	32.3213	0.06136	36.7287	0.06136	30.1395
0.07055	23.7185	0.07055	30.834	0.07055	37.3749	0.07055	43.6006	0.07055	41.1867	0.07055	45.763	0.07055	52.0035	0.07055	43.3145
0.08111	32.3939	0.08111	42.112	0.08111	50.9779	0.08111	59.6283	0.08111	56.213	0.08111	62.4588	0.08111	70.976	0.08111	60.1019
0.09326	42.8579	0.09326	55.7153	0.09326	67.3407	0.09326	78.9575	0.09326	74.3108	0.09326	82.5676	0.09326	93.8268	0.09326	80.8654
0.10723	55.139	0.10723	71.6808	0.10723	86.4835	0.10723	101.604	0.10723	95.5243	0.10723	106.138	0.10723	120.612	0.10723	105.863
0.12329	69.2009	0.12329	89.9612	0.12329	108.319	0.12329	127.446	0.12329	119.792	0.12329	133.103	0.12329	151.253	0.12329	135.237
0.14175	84.922	0.14175	110.399	0.14175	132.637	0.14175	156.207	0.14175	146.953	0.14175	163.281	0.14175	185.547	0.14175	168.992
0.16298	102.081	0.16298	132.705	0.16298	159.103	0.16298	187.453	0.16298	176.738	0.16298	196.376	0.16298	223.155	0.16298	206.994
0.18738	120.34	0.18738	156.442	0.18738	187.248	0.18738	220.581	0.18738	208.775	0.18738	231.972	0.18738	263.605	0.18738	248.946
0.21544	139.243	0.21544	181.016	0.21544	216.471	0.21544	254.828	0.21544	242.575	0.21544	269.527	0.21544	306.281	0.21544	294.374
0.24771	158.227	0.24771	205.695	0.24771	246.044	0.24771	289.278	0.24771	277.526	0.24771	308.363	0.24771	350.412	0.24771	342.604
0.2848	176.658	0.2848	229.655	0.2848	275.135	0.2848	322.893	0.2848	312.893	0.2848	347.659	0.2848	395.067	0.2848	392.749
0.32746	193.876	0.32746	252.039	0.32746	302.841	0.32746	354.565	0.32746	347.815	0.32746	386.461	0.32746	439.16	0.32746	443.689
0.37649	209.252	0.37649	272.027	0.37649	328.223	0.37649	383.169	0.37649	381.324	0.37649	423.693	0.37649	481.47	0.37649	494.107
0.43288	222.228	0.43288	288.896	0.43288	350.362	0.43288	407.626	0.43288	412.383	0.43288	458.203	0.43288	520.685	0.43288	542.521
0.4977	232.351	0.4977	302.057	0.4977	368.4	0.4977	426.955	0.4977	439.932	0.4977	488.813	0.4977	555.47	0.4977	587.355
0.57224	239.282	0.57224	311.067	0.57224	381.591	0.57224	440.33	0.57224	462.952	0.57224	514.391	0.57224	584.535	0.57224	627.028
0.65793	242.798	0.65793	315.638	0.65793	389.349	0.65793	447.12	0.65793	480.521	0.65793	533.912	0.65793	606.718	0.65793	660.046
0.75646	242.793	0.75646	315.63	0.75646	391.276	0.75646	446.921	0.75646	491.872	0.75646	546.524	0.75646	621.05	0.75646	685.076
0.86975	239.264	0.86975	311.043	0.86975	387.191	0.86975	439.585	0.86975	496.43	0.86975	551.589	0.86975	626.806	0.86975	701.029
1	232.317	1	302.012	1	377.131	1	425.226	1	493.845	1	548.717	1	623.542	1	707.094
1.14976	222.153	1.14976	288.799	1.14976	361.351	1.14976	404.226	1.14976	484.002	1.14976	537.78	1.14976	611.113	1.14976	702.788
1.32194	209.064	1.32194	271.784	1.32194	340.297	1.32194	377.225	1.32194	467.035	1.32194	518.928	1.32194	589.691	1.32194	687.976
1.51991	193.432	1.51991	251.461	1.51991	314.594	1.51991	345.091	1.51991	443.338	1.51991	492.598	1.51991	559.771	1.51991	662.904
1.74753	175.726	1.74753	228.443	1.74753	285.028	1.74753	308.895	1.74753	413.565	1.74753	459.516	1.74753	522.178	1.74753	628.216
2.00923	156.494	2.00923	203.442	2.00923	252.523	2.00923	269.865	2.00923	378.626	2.00923	420.696	2.00923	478.064	2.00923	584.969
2.31013	136.36	2.31013	177.268	2.31013	218.119	2.31013	229.332	2.31013	339.678	2.31013	377.419	2.31013	428.886	2.31013	534.623
2.65609	116	2.65609	150.799	2.65609	182.941	2.65609	188.668	2.65609	298.074	2.65609	331.194	2.65609	376.356	2.65609	478.993
3.05386	96.1027	3.05386	124.933	3.05386	148.139	3.05386	149.209	3.05386	255.296	3.05386	283.662	3.05386	322.343	3.05386	420.155
3.51119	77.33	3.51119	100.529	3.51119	114.825	3.51119	112.178	3.51119	212.859	3.51119	236.51	3.51119	268.761	3.51119	360.315
4.03702	60.2621	4.03702	78.3407	4.03702	83.993	4.03702	78.5997	4.03702	172.201	4.03702	191.334	4.03702	217.425	4.03702	301.652
4.64159	45.345	4.64159	58.9485	4.64159	56.453	4.64159	49.2495	4.64159	134.588	4.64159	149.543	4.64159	169.935	4.64159	246.153
5.3367	32.8674	5.3367	42.7276	5.3367	32.7754	5.3367	24.6122	5.3367	101.026	5.3367	112.251	5.3367	127.558	5.3367	195.485
6.13591	22.9428	6.13591	29.8256	6.13591	13.276	6.13591	4.88111	6.13591	72.2133	6.13591	80.237	6.13591	91.1784	6.13591	150.899
7.0548	15.5201	7.0548	20.1761	7.0548	0	7.0548	0	7.0548	48.5245	7.0548	53.9161	7.0548	61.2683	7.0548	113.179
8.11131	10.4027	8.11131	13.5236	8.11131	0	8.11131	0	8.11131	30.0219	8.11131	33.3576	8.11131	37.9064	8.11131	82.6495
9.32603	7.291	9.32603	9.4783	9.32603	0	9.32603	0	9.32603	16.495	9.32603	18.3278	9.32603	20.827	9.32603	59.2093
10.7227	5.8169	10.7227	7.56197	10.7227	0	10.7227	0	10.7227	7.51222	10.7227	8.34691	10.7227	9.48512	10.7227	42.4014
12.3285	5.58863	12.3285	7.26522	12.3285	0	12.3285	0	12.3285	2.48069	12.3285	2.75632	12.3285	3.13218	12.3285	31.4955
14.1747	6.21893	14.1747	8.08461	14.1747	0	14.1747	0	14.1747	0.70427	14.1747	0.78252	14.1747	0.88923	14.1747	25.573
16.2975	7.36255	16.2975	9.57132	16.2975	0	16.2975	0	16.2975	1.44362	16.2975	1.60402	16.2975	1.82275	16.2975	23.6163
18.7382	8.72308	18.7382	11.34	18.7382	0	18.7382	0	18.7382	3.96478	18.7382	4.40531	18.7382	5.00603	18.7382	24.5861
21.5444	10.0723	21.5444	13.0939	21.5444	0	21.5444	0	21.5444	7.57517	21.5444	8.41686	21.5444	9.56461	21.5444	27.4843
24.7708	11.2465	24.7708	14.6205	24.7708	0	24.7708	0	24.7708	11.656	24.7708	12.9511	24.7708	14.7172	24.7708	31.4138
28.4804	12.1448	28.4804	15.7883	28.4804	0	28.4804	0	28.4804	15.6828	28.4804	17.4254	28.4804	19.8015	28.4804	35.6067
32.7455	12.7206	32.7455	16.5368	32.7455	0	32.7455	0	32.7455	19.2347	32.7455	21.3719	32.7455	24.2863	32.7455	39.452
37.6494	12.9694	37.6494	16.8602	37.6494	0	37.6494	0.51673	37.6494	22.0051	37.6494	24.4501	37.6494	27.7842	37.6494	42.5047
43.2876	12.9194	43.2876	16.7952	43.2876	0	43.2876	1.97834	43.2876	23.7923	43.2876	26.4358	43.2876	30.0407	43.2876	44.4785
49.7702	12.6173	49.7702	16.4025	49.7702	1.41504	49.7702	2.19411	49.7702	24.4974	49.7702	27.2194	49.7702	30.9311	49.7702	45.2349
57.2237	12.1187	57.2237	15.7544	57.2237	2.45532	57.2237	1.10955	57.2237	24.1098	57.2237	26.7886	57.2237	30.4416	57.2237	44.7624
65.7933	11.4782	65.7933	14.9217	65.7933	2.85394	65.7933	0	65.7933	22.6913	65.7933	25.2126	65.7933	28.6507	65.7933	43.1509
75.6463	10.7366	75.6463	13.9576	75.6463	2.66996	75.6463	0	75.6463	20.3573	75.6463	22.6192	75.6463	25.7036	75.6463	40.5593
86.9749	9.92348	86.9749	12.9005	86.9749	1.97834	86.9749	0	86.9749	17.2596	86.9749	19.1773	86.9749	21.7924	86.9749	37.1989
100	9.04448	100	11.7578	100	0.86992	100	0	100	13.5718	100	15.0798	100	17.1361	100	33.2978
114.976	8.08824	114.976	10.5147	114.976	0	114.976	0	114.976	9.47211	114.976	10.5246	114.976	11.9597	114.976	29.0913
132.194	7.01958	132.194	9.12545	132.194	0	132.194	0	132.194	5.13137	132.194	5.70152	132.194	6.479	132.194	24.7951
151.991	5.78965	151.991	7.52655	151.991	0	151.991	0	151.991	0.70967	151.991	0.78852	151.991	0.89604	151.991	20.5999
174.753	4.33258	174.753	5.63235	174.753	0	174.753	0	174.753	0	174.753	0	174.753	0	174.753	16.658
200.923	2.57456	200.923	3.34693	200.923	0	200.923	0	200.923	0	200.923	0	200.923	0	200.923	13.0852
231.013	0.43496	231.013	0.56545	231.013	0	231.013	0	231.013	0	231.013	0	231.013	0	231.013	9.95301
265.609	0	265.609	0	265.609	0	265.609	0	265.609	0	265.609	0	265.609	0	265.609	7.29327
305.386	0	305.386	0	305.386	0	305.386	0	305.386	0	305.386	0	305.386	0	305.386	5.10938
351.119	0	351.119	0	351.119	0	351.119	0	351.119	0	351.119	0	351.119	0	351.119	3.37408
403.702	0	403.702	0	403.702	0	403.702	0	403.702	0	403.702	0	403.702	0	403.702	2.04534
464.159	0	464.159	0	464.159	0	464.159	0	464.159	0	464.159	0	464.159	0	464.159	1.07094
533.67	0	533.67	0	533.67	0	533.67	0	533.67	0	533.67	0	533.67	0	533.67	0.39408
613.591	0	613.591	0	613.591	0	613.591	0	613.591	0	613.591	0	613.591	0	613.591	0
705.48	0	705.48	0	705.48	0	705.48	0	705.48	0	705.48	0	705.48	0	705.48	0
811.131	0	811.131	0	811.131	0	811.131	0	811.131	0	811.131	0	811.131	0	811.131	0
932.603	0	932.603	0	932.603	0	932.603	0	932.603	0	932.603	0	932.603	0	932.603	0
1072.27	0	1072.27	0	1072.27	0	1072.27	0	1072.27	0	1072.27	0	1072.27	0	1072.27	0
1232.85	0	1232.85	0	1232.85	0	1232.85	0	1232.85	0	1232.85	0	1232.85	0	1232.85	0
1417.47	0	1417.47	0	1417.47	0	1417.47	0	1417.47	0	1417.47	0	1417.47	0	1417.47	0
1629.75	0	1629.75	0	1629.75	0	1629.75	0	1629.75	0	1629.75	0	1629.75	0	1629.75	0
1873.82	0	1873.82	0	1873.82	0	1873.82	0	1873.82	0	1873.82	0	1873.82	0	1873.82	0
2154.43	0	2154.43	0	2154.43	0	2154.43	0	2154.43	0	2154.43	0	2154.43	0	2154.43	0
2477.08	0	2477.08	0	2477.08	0	2477.08	0	2477.08	0	2477.08	0	2477.08	0	2477.08	0
2848.04	0	2848.04	0	2848.04	0	2848.04	0	2848.04	0	2848.04	0	2848.04	0	2848.04	0
3274.55	0	3274.55	0	3274.55	0	3274.55	0	3274.55	0	3274.55	0	3274.55	0	3274.55	0
3764.94	0	3764.94	0	3764.94	0	3764.94	0	3764.94	0	3764.94	0	3764.94	0	3764.94	0
4328.76	0	4328.76	0	4328.76	0	4328.76	0	4328.76	0	4328.76	0	4328.76	0	4328.76	0
4977.02	0	4977.02	0	4977.02	0	4977.02	0	4977.02	0	4977.02	0	4977.02	0	4977.02	0
5722.37	0	5722.37	0	5722.37	0	5722.37	0	5722.37	0	5722.37	0	5722.37	0	5722.37	0
6579.33	0	6579.33	0	6579.33	0	6579.33	0	6579.33	0	6579.33	0	6579.33	0	6579.33	0
7564.63	0	7564.63	0	7564.63	0	7564.63	0	7564.63	0	7564.63	0	7564.63	0	7564.63	0
8697.49	0	8697.49	0	8697.49	0	8697.49	0	8697.49	0	8697.49	0	8697.49	0	8697.49	0
10000	0	10000	0	10000	0	10000	0	10000	0	10000	0	10000	0	10000	0
