# Supplementary material for: Study on gas-water two-phase seepage law and flow characteristics of the matrix-fracture system in shale gas reservoirs
Source: PLoS One. 2026 Jan 20;21(1):e0337079. doi: 10.1371/journal.pone.0337079 (PMC12818680; doi:10.1371/journal.pone.0337079)
Supplement: S1 File — (ZIP) [file pone.0337079.s001.zip › Supporting Information -CompressedZIP File Archive/Figure 9.xlsx]

## Sheet: (a) 30MPa 
3h		24h		48h		96h		144h		192h		288h		408h		504h
0.01	0	0.01	0	0.01	0	0.01	0	0.01	0	0.01	0	0.01	0	0.01	0	0.01	0
0.0115	0	0.0115	0.001	0.0115	0.001	0.0115	0.001	0.0115	0.001	0.0115	0.001	0.0115	0.001	0.0115	0.001	0.0115	0.001
0.01322	0.001	0.01322	0.003	0.01322	0.005	0.01322	0.005	0.01322	0.006	0.01322	0.005	0.01322	0.006	0.01322	0.005	0.01322	0.004
0.0152	0.006	0.0152	0.013	0.0152	0.02	0.0152	0.02	0.0152	0.026	0.0152	0.024	0.0152	0.025	0.0152	0.021	0.0152	0.017
0.01748	0.02	0.01748	0.046	0.01748	0.071	0.01748	0.072	0.01748	0.093	0.01748	0.086	0.01748	0.09	0.01748	0.075	0.01748	0.063
0.02009	0.063	0.02009	0.141	0.02009	0.219	0.02009	0.222	0.02009	0.284	0.02009	0.264	0.02009	0.277	0.02009	0.23	0.02009	0.192
0.0231	0.166	0.0231	0.372	0.0231	0.578	0.0231	0.587	0.0231	0.751	0.0231	0.699	0.0231	0.732	0.0231	0.61	0.0231	0.509
0.02656	0.386	0.02656	0.867	0.02656	1.348	0.02656	1.37	0.02656	1.751	0.02656	1.632	0.02656	1.709	0.02656	1.424	0.02656	1.191
0.03054	0.806	0.03054	1.812	0.03054	2.819	0.03054	2.866	0.03054	3.663	0.03054	3.417	0.03054	3.578	0.03054	2.985	0.03054	2.501
0.03511	1.529	0.03511	3.447	0.03511	5.362	0.03511	5.463	0.03511	6.973	0.03511	6.517	0.03511	6.821	0.03511	5.704	0.03511	4.795
0.04037	2.671	0.04037	6.042	0.04037	9.404	0.04037	9.61	0.04037	12.24	0.04037	11.472	0.04037	12.004	0.04037	10.071	0.04037	8.513
0.04642	4.343	0.04642	9.873	0.04642	15.375	0.04642	15.782	0.04642	20.043	0.04642	18.861	0.04642	19.728	0.04642	16.633	0.04642	14.164
0.05337	6.637	0.05337	15.187	0.05337	23.671	0.05337	24.443	0.05337	30.917	0.05337	29.252	0.05337	30.585	0.05337	25.962	0.05337	22.321
0.06136	9.614	0.06136	22.181	0.06136	34.609	0.06136	36.012	0.06136	45.307	0.06136	43.164	0.06136	45.119	0.06136	38.636	0.06136	33.603
0.07055	13.298	0.07055	30.981	0.07055	48.408	0.07055	50.839	0.07055	63.529	0.07055	61.03	0.07055	63.792	0.07055	55.22	0.07055	48.654
0.08111	17.674	0.08111	41.638	0.08111	65.173	0.08111	69.181	0.08111	85.744	0.08111	83.162	0.08111	86.966	0.08111	76.241	0.08111	68.112
0.09326	22.694	0.09326	54.132	0.09326	84.904	0.09326	91.19	0.09326	111.95	0.09326	109.73	0.09326	114.884	0.09326	102.163	0.09326	92.564
0.10723	28.284	0.10723	68.371	0.10723	107.494	0.10723	116.893	0.10723	141.979	0.10723	140.73	0.10723	147.652	0.10723	133.35	0.10723	122.504
0.12329	34.349	0.12329	84.208	0.12329	132.744	0.12329	146.17	0.12329	175.5	0.12329	175.974	0.12329	185.223	0.12329	170.011	0.12329	158.278
0.14175	40.781	0.14175	101.446	0.14175	160.367	0.14175	178.738	0.14175	212.034	0.14175	215.079	0.14175	227.374	0.14175	212.156	0.14175	200.035
0.16298	47.464	0.16298	119.845	0.16298	189.986	0.16298	214.126	0.16298	250.956	0.16298	257.465	0.16298	273.688	0.16298	259.546	0.16298	247.68
0.18738	54.276	0.18738	139.128	0.18738	221.136	0.18738	251.668	0.18738	291.518	0.18738	302.363	0.18738	323.531	0.18738	311.657	0.18738	300.832
0.21544	61.081	0.21544	158.977	0.21544	253.262	0.21544	290.509	0.21544	332.852	0.21544	348.827	0.21544	376.036	0.21544	367.665	0.21544	358.777
0.24771	67.718	0.24771	179.029	0.24771	285.716	0.24771	329.621	0.24771	373.988	0.24771	395.747	0.24771	430.101	0.24771	426.452	0.24771	420.45
0.2848	73.978	0.2848	198.858	0.2848	317.76	0.2848	367.843	0.2848	413.865	0.2848	441.873	0.2848	484.386	0.2848	486.631	0.2848	484.422
0.32746	79.581	0.32746	217.954	0.32746	348.566	0.32746	403.926	0.32746	451.352	0.32746	485.827	0.32746	537.339	0.32746	546.592	0.32746	548.923
0.37649	84.14	0.37649	235.699	0.37649	377.228	0.37649	436.58	0.37649	485.267	0.37649	526.129	0.37649	587.218	0.37649	604.549	0.37649	611.886
0.43288	87.125	0.43288	251.336	0.43288	402.76	0.43288	464.519	0.43288	514.396	0.43288	561.225	0.43288	632.137	0.43288	658.588	0.43288	671.031
0.4977	87.826	0.4977	263.934	0.4977	424.109	0.4977	486.492	0.4977	537.514	0.4977	589.518	0.4977	670.113	0.4977	706.72	0.4977	723.957
0.57224	85.314	0.57224	272.352	0.57224	440.145	0.57224	501.304	0.57224	553.398	0.57224	609.41	0.57224	699.119	0.57224	746.916	0.57224	768.247
0.65793	78.404	0.65793	275.201	0.65793	449.652	0.65793	507.816	0.65793	560.824	0.65793	619.334	0.65793	717.132	0.65793	777.144	0.65793	801.55
0.75646	65.614	0.75646	270.807	0.75646	451.308	0.75646	504.926	0.75646	558.542	0.75646	617.773	0.75646	722.173	0.75646	795.38	0.75646	821.643
0.86975	45.121	0.86975	257.171	0.86975	443.644	0.86975	491.526	0.86975	545.222	0.86975	603.256	0.86975	712.312	0.86975	799.606	0.86975	826.429
1	14.726	1	231.936	1	424.994	1	466.425	1	519.378	1	574.298	1	685.654	1	787.782	1	813.911
1.14976	0	1.14976	192.361	1.14976	393.442	1.14976	428.257	1.14976	479.279	1.14976	529.313	1.14976	640.298	1.14976	757.805	1.14976	782.114
1.32194	0	1.32194	135.313	1.32194	346.77	1.32194	375.397	1.32194	422.866	1.32194	466.491	1.32194	574.271	1.32194	707.461	1.32194	728.999
1.51991	0	1.51991	57.301	1.51991	282.435	1.51991	305.888	1.51991	347.702	1.51991	383.683	1.51991	485.477	1.51991	634.384	1.51991	652.391
1.74753	0	1.74753	0	1.74753	197.582	1.74753	217.436	1.74753	250.974	1.74753	278.326	1.74753	371.678	1.74753	536.06	1.74753	549.945
2.00923	0	2.00923	0	2.00923	89.141	2.00923	107.485	2.00923	129.579	2.00923	147.471	2.00923	230.535	2.00923	409.888	2.00923	419.191
2.31013	0	2.31013	0	2.31013	0	2.31013	0	2.31013	0	2.31013	0	2.31013	59.742	2.31013	253.321	2.31013	257.667
2.65609	0	2.65609	0	2.65609	0	2.65609	0	2.65609	0	2.65609	0	2.65609	0	2.65609	64.101	2.65609	63.152
3.05386	0	3.05386	0	3.05386	0	3.05386	0	3.05386	0	3.05386	0	3.05386	0	3.05386	0	3.05386	0
3.51119	0	3.51119	0	3.51119	0	3.51119	0	3.51119	0	3.51119	0	3.51119	0	3.51119	0	3.51119	0
4.03702	0	4.03702	0	4.03702	0	4.03702	0	4.03702	0	4.03702	0	4.03702	0	4.03702	0	4.03702	0
4.64159	0	4.64159	0	4.64159	0	4.64159	0	4.64159	0	4.64159	0	4.64159	0	4.64159	0	4.64159	0
5.3367	0	5.3367	0	5.3367	0	5.3367	0	5.3367	0	5.3367	0	5.3367	0	5.3367	0	5.3367	0
6.13591	0	6.13591	0	6.13591	0	6.13591	0	6.13591	0	6.13591	0	6.13591	0	6.13591	0	6.13591	0
7.0548	0	7.0548	0	7.0548	0	7.0548	0	7.0548	0	7.0548	0	7.0548	0	7.0548	0	7.0548	0
8.11131	0	8.11131	0	8.11131	0	8.11131	0	8.11131	0	8.11131	0	8.11131	0	8.11131	0	8.11131	0
9.32603	0	9.32603	0	9.32603	0	9.32603	0	9.32603	0	9.32603	0	9.32603	0	9.32603	0	9.32603	0
10.7227	0	10.7227	0	10.7227	0	10.7227	0	10.7227	0	10.7227	0	10.7227	0	10.7227	0	10.7227	0
12.3285	0	12.3285	0	12.3285	0	12.3285	0	12.3285	0	12.3285	0	12.3285	0	12.3285	0	12.3285	0
14.1747	0	14.1747	0	14.1747	0	14.1747	0	14.1747	0	14.1747	0	14.1747	0	14.1747	0	14.1747	0
16.2975	0	16.2975	0	16.2975	0	16.2975	0	16.2975	0	16.2975	0	16.2975	0	16.2975	0	16.2975	0
18.7382	0	18.7382	0	18.7382	0	18.7382	0	18.7382	0	18.7382	0	18.7382	0	18.7382	0	18.7382	0
21.5444	0	21.5444	0	21.5444	0	21.5444	0	21.5444	0	21.5444	0	21.5444	0	21.5444	0	21.5444	0
24.7708	0	24.7708	0	24.7708	0	24.7708	0	24.7708	0	24.7708	0	24.7708	0	24.7708	0	24.7708	0
28.4804	0	28.4804	0	28.4804	0	28.4804	0	28.4804	0	28.4804	0	28.4804	0	28.4804	0	28.4804	0
32.7455	0	32.7455	0	32.7455	0	32.7455	0	32.7455	0	32.7455	0	32.7455	0	32.7455	0	32.7455	0
37.6494	0	37.6494	0	37.6494	0	37.6494	0	37.6494	0	37.6494	0	37.6494	0	37.6494	0	37.6494	0
43.2876	0	43.2876	0	43.2876	0	43.2876	0	43.2876	0	43.2876	0	43.2876	0	43.2876	0	43.2876	0
49.7702	0	49.7702	0	49.7702	0	49.7702	0	49.7702	0	49.7702	0	49.7702	0	49.7702	0	49.7702	0
57.2237	0	57.2237	0	57.2237	0	57.2237	0	57.2237	0	57.2237	0	57.2237	0	57.2237	0	57.2237	0
65.7933	0	65.7933	0	65.7933	0	65.7933	0	65.7933	0	65.7933	0	65.7933	0	65.7933	0	65.7933	0
75.6463	0	75.6463	0	75.6463	0	75.6463	0	75.6463	0	75.6463	0	75.6463	0	75.6463	0	75.6463	0
86.9749	0	86.9749	0	86.9749	0	86.9749	0	86.9749	0	86.9749	0	86.9749	0	86.9749	0	86.9749	0
100	0	100	0	100	0	100	0	100	0	100	0	100	0	100	0	100	0
114.976	0	114.976	0	114.976	0	114.976	0	114.976	0	114.976	0	114.976	0	114.976	0	114.976	0
132.194	0	132.194	0	132.194	0	132.194	0	132.194	0	132.194	0	132.194	0	132.194	0	132.194	0
151.991	0	151.991	0	151.991	0	151.991	0	151.991	0	151.991	0	151.991	0	151.991	0	151.991	0
174.753	0	174.753	0	174.753	0	174.753	0	174.753	0	174.753	0	174.753	0	174.753	0	174.753	0
200.923	0	200.923	0	200.923	0	200.923	0	200.923	0	200.923	0	200.923	0	200.923	0	200.923	0
231.013	0	231.013	0	231.013	0	231.013	0	231.013	0	231.013	0	231.013	0	231.013	0	231.013	0
265.609	0	265.609	0	265.609	0	265.609	0	265.609	0	265.609	0	265.609	0	265.609	0	265.609	0
305.386	0	305.386	0	305.386	0	305.386	0	305.386	0	305.386	0	305.386	0	305.386	0	305.386	0
351.119	0	351.119	0	351.119	0	351.119	0	351.119	0	351.119	0	351.119	0	351.119	0	351.119	0
403.702	0	403.702	0	403.702	0	403.702	0	403.702	0	403.702	0	403.702	0	403.702	0	403.702	0
464.159	0	464.159	0	464.159	0	464.159	0	464.159	0	464.159	0	464.159	0	464.159	0	464.159	0
533.67	0	533.67	0	533.67	0	533.67	0	533.67	0	533.67	0	533.67	0	533.67	0	533.67	0
613.591	0	613.591	0	613.591	0	613.591	0	613.591	0	613.591	0	613.591	0	613.591	0	613.591	0
705.48	0	705.48	0	705.48	0	705.48	0	705.48	0	705.48	0	705.48	0	705.48	0	705.48	0
811.131	0	811.131	0	811.131	0	811.131	0	811.131	0	811.131	0	811.131	0	811.131	0	811.131	0
932.603	0	932.603	0	932.603	0	932.603	0	932.603	0	932.603	0	932.603	0	932.603	0	932.603	0
1072.27	0	1072.27	0	1072.27	0	1072.27	0	1072.27	0	1072.27	0	1072.27	0	1072.27	0	1072.27	0
1232.85	0	1232.85	0	1232.85	0	1232.85	0	1232.85	0	1232.85	0	1232.85	0	1232.85	0	1232.85	0
1417.47	0	1417.47	0	1417.47	0	1417.47	0	1417.47	0	1417.47	0	1417.47	0	1417.47	0	1417.47	0
1629.75	0	1629.75	0	1629.75	0	1629.75	0	1629.75	0	1629.75	0	1629.75	0	1629.75	0	1629.75	0
1873.82	0	1873.82	0	1873.82	0	1873.82	0	1873.82	0	1873.82	0	1873.82	0	1873.82	0	1873.82	0
2154.43	0	2154.43	0	2154.43	0	2154.43	0	2154.43	0	2154.43	0	2154.43	0	2154.43	0	2154.43	0
2477.08	0	2477.08	0	2477.08	0	2477.08	0	2477.08	0	2477.08	0	2477.08	0	2477.08	0	2477.08	0
2848.04	0	2848.04	0	2848.04	0	2848.04	0	2848.04	0	2848.04	0	2848.04	0	2848.04	0	2848.04	0
3274.55	0	3274.55	0	3274.55	0	3274.55	0	3274.55	0	3274.55	0	3274.55	0	3274.55	0	3274.55	0
3764.94	0	3764.94	0	3764.94	0	3764.94	0	3764.94	0	3764.94	0	3764.94	0	3764.94	0	3764.94	0
4328.76	0	4328.76	0	4328.76	0	4328.76	0	4328.76	0	4328.76	0	4328.76	0	4328.76	0	4328.76	0
4977.02	0	4977.02	0	4977.02	0	4977.02	0	4977.02	0	4977.02	0	4977.02	0	4977.02	0	4977.02	0
5722.37	0	5722.37	0	5722.37	0	5722.37	0	5722.37	0	5722.37	0	5722.37	0	5722.37	0	5722.37	0
6579.33	0	6579.33	0	6579.33	0	6579.33	0	6579.33	0	6579.33	0	6579.33	0	6579.33	0	6579.33	0
7564.63	0	7564.63	0	7564.63	0	7564.63	0	7564.63	0	7564.63	0	7564.63	0	7564.63	0	7564.63	0
8697.49	0	8697.49	0	8697.49	0	8697.49	0	8697.49	0	8697.49	0	8697.49	0	8697.49	0	8697.49	0
10000	0	10000	0	10000	0	10000	0	10000	0	10000	0	10000	0	10000	0	10000	0

## Sheet: (b) 15MPa
3h		24h		48h		96h		144h		192h		288h		408h		504h
0.01	0	0.01	0	0.01	0	0.01	0	0.01	0	0.01	0	0.01	0	0.01	0	0.01	0
0.0115	0	0.0115	0.0003825	0.0115	0.00075	0.0115	0.00075	0.0115	0.00075	0.0115	0.0008	0.0115	0.000748125	0.0115	0.0008	0.0115	0.0008
0.01322	0.0008	0.01322	0.00191	0.01322	0.00375	0.01322	0.0045	0.01322	0.00525	0.01322	0.004	0.01322	0.00374	0.01322	0.004	0.01322	0.0032
0.0152	0.0048	0.0152	0.0088	0.0152	0.01725	0.0152	0.0195	0.0152	0.02175	0.0152	0.0192	0.0152	0.01646	0.0152	0.0184	0.0152	0.0136
0.01748	0.016	0.01748	0.03137	0.01748	0.0615	0.01748	0.06975	0.01748	0.07875	0.01748	0.0688	0.01748	0.05836	0.01748	0.0672	0.01748	0.0504
0.02009	0.0504	0.02009	0.09601	0.02009	0.18825	0.02009	0.2145	0.02009	0.24075	0.02009	0.2112	0.02009	0.1788	0.02009	0.2056	0.02009	0.1536
0.0231	0.1328	0.0231	0.2536	0.0231	0.49725	0.0231	0.56625	0.0231	0.636	0.0231	0.5592	0.0231	0.47432	0.0231	0.544	0.0231	0.4072
0.02656	0.3088	0.02656	0.59173	0.02656	1.16025	0.02656	1.3215	0.02656	1.48425	0.02656	1.3056	0.02656	1.10797	0.02656	1.2696	0.02656	0.9528
0.03054	0.6448	0.03054	1.23701	0.03054	2.4255	0.03054	2.763	0.03054	3.1035	0.03054	2.7336	0.03054	2.32218	0.03054	2.66	0.03054	2.0008
0.03511	1.2232	0.03511	2.35352	0.03511	4.61475	0.03511	5.259	0.03511	5.90625	0.03511	5.2136	0.03511	4.44012	0.03511	5.0808	0.03511	3.836
0.04037	2.1368	0.04037	4.12718	0.04037	8.0925	0.04037	9.22725	0.04037	10.3635	0.04037	9.1776	0.04037	7.84634	0.04037	8.9664	0.04037	6.8104
0.04642	3.4744	0.04642	6.74807	0.04642	13.2315	0.04642	15.1005	0.04642	16.9597	0.04642	15.0888	0.04642	12.974	0.04642	14.7928	0.04642	11.3312
0.05337	5.3096	0.05337	10.3891	0.05337	20.3708	0.05337	23.2748	0.05337	26.1397	0.05337	23.4016	0.05337	20.2772	0.05337	23.0488	0.05337	17.8568
0.06136	7.6912	0.06136	15.1887	0.06136	29.7817	0.06136	34.077	0.06136	38.268	0.06136	34.5312	0.06136	30.2168	0.06136	34.2048	0.06136	26.8824
0.07055	10.6384	0.07055	21.2395	0.07055	41.646	0.07055	47.7375	0.07055	53.5965	0.07055	48.824	0.07055	43.2356	0.07055	48.6816	0.07055	38.9232
0.08111	14.1392	0.08111	28.5819	0.08111	56.043	0.08111	64.3688	0.08111	72.246	0.08111	66.5296	0.08111	59.734	0.08111	66.8216	0.08111	54.4896
0.09326	18.1552	0.09326	37.2035	0.09326	72.948	0.09326	83.9647	0.09326	94.1955	0.09326	87.784	0.09326	80.0419	0.09326	88.8568	0.09326	74.0512
0.10723	22.6272	0.10723	47.0399	0.10723	92.235	0.10723	106.392	0.10723	119.283	0.10723	112.584	0.10723	104.381	0.10723	114.886	0.10723	98.0032
0.12329	27.4792	0.12329	57.9778	0.12329	113.682	0.12329	131.391	0.12329	147.209	0.12329	140.779	0.12329	132.834	0.12329	144.862	0.12329	126.622
0.14175	32.6248	0.14175	69.8586	0.14175	136.978	0.14175	158.582	0.14175	177.54	0.14175	172.063	0.14175	165.311	0.14175	178.585	0.14175	160.028
0.16298	37.9712	0.16298	82.4811	0.16298	161.728	0.16298	187.463	0.16298	209.719	0.16298	205.972	0.16298	201.529	0.16298	215.718	0.16298	198.144
0.18738	43.4208	0.18738	95.6055	0.18738	187.462	0.18738	217.427	0.18738	243.08	0.18738	241.89	0.18738	240.993	0.18738	255.794	0.18738	240.666
0.21544	48.8648	0.21544	108.957	0.21544	213.642	0.21544	247.77	0.21544	276.863	0.21544	279.062	0.21544	282.995	0.21544	298.232	0.21544	287.022
0.24771	54.1744	0.24771	122.231	0.24771	239.669	0.24771	277.714	0.24771	310.232	0.24771	316.598	0.24771	326.628	0.24771	342.332	0.24771	336.36
0.2848	59.1824	0.2848	135.096	0.2848	264.894	0.2848	306.43	0.2848	342.3	0.2848	353.498	0.2848	370.802	0.2848	387.27	0.2848	387.538
0.32746	64.4648	0.32746	147.198	0.32746	288.623	0.32746	333.058	0.32746	372.147	0.32746	388.662	0.32746	414.281	0.32746	432.078	0.32746	439.138
0.37649	66.512	0.37649	158.166	0.37649	310.13	0.37649	356.735	0.37649	398.844	0.37649	420.903	0.37649	455.717	0.37649	475.619	0.37649	489.509
0.43288	66.4	0.43288	167.615	0.43288	328.656	0.43288	376.604	0.43288	421.471	0.43288	448.98	0.43288	493.693	0.43288	516.582	0.43288	536.825
0.4977	63.6648	0.4977	175.136	0.4977	343.405	0.4977	391.828	0.4977	439.127	0.4977	471.614	0.4977	526.762	0.4977	553.497	0.4977	579.166
0.57224	54.1744	0.57224	180.307	0.57224	353.543	0.57224	401.575	0.57224	450.936	0.57224	487.528	0.57224	553.483	0.57224	584.766	0.57224	614.598
0.65793	43.4208	0.65793	182.669	0.65793	358.174	0.65793	405.009	0.65793	456.037	0.65793	495.467	0.65793	572.45	0.65793	608.726	0.65793	641.24
0.75646	22.6272	0.75646	181.723	0.75646	356.32	0.75646	401.248	0.75646	453.567	0.75646	494.218	0.75646	582.304	0.75646	623.712	0.75646	657.314
0.86975	14.1392	0.86975	176.911	0.86975	346.884	0.86975	389.327	0.86975	442.624	0.86975	482.605	0.86975	581.731	0.86975	628.105	0.86975	661.143
1	5.3096	1	167.59	1	328.607	1	368.138	1	422.211	1	459.438	1	569.437	1	620.362	1	651.129
1.14976	0	1.14976	153.016	1.14976	300.031	1.14976	336.371	1.14976	391.177	1.14976	423.45	1.14976	544.112	1.14976	599.015	1.14976	625.691
1.32194	0	1.32194	132.325	1.32194	259.462	1.32194	292.459	1.32194	348.148	1.32194	373.193	1.32194	504.384	1.32194	562.645	1.32194	583.199
1.51991	0	1.51991	104.527	1.51991	204.955	1.51991	234.538	1.51991	291.475	1.51991	306.946	1.51991	448.778	1.51991	509.841	1.51991	521.913
1.74753	0	1.74753	68.5126	1.74753	134.339	1.74753	160.444	1.74753	219.22	1.74753	222.661	1.74753	375.693	1.74753	439.182	1.74753	439.956
2.00923	0	2.00923	23.0946	2.00923	45.2835	2.00923	67.776	2.00923	129.204	2.00923	117.977	2.00923	283.421	2.00923	349.239	2.00923	335.353
2.31013	0	2.31013	0	2.31013	0	2.31013	0	2.31013	19.137	2.31013	0	2.31013	170.228	2.31013	238.64	2.31013	206.134
2.65609	0	2.65609	0	2.65609	0	2.65609	0	2.65609	0	2.65609	0	2.65609	34.5073	2.65609	106.199	2.65609	50.5216
3.05386	0	3.05386	0	3.05386	0	3.05386	0	3.05386	0	3.05386	0	3.05386	0	3.05386	0	3.05386	0
3.51119	0	3.51119	0	3.51119	0	3.51119	0	3.51119	0	3.51119	0	3.51119	0	3.51119	0	3.51119	0
4.03702	0	4.03702	0	4.03702	0	4.03702	0	4.03702	0	4.03702	0	4.03702	0	4.03702	0	4.03702	0
4.64159	0	4.64159	0	4.64159	0	4.64159	0	4.64159	0	4.64159	0	4.64159	0	4.64159	0	4.64159	0
5.3367	0	5.3367	0	5.3367	0	5.3367	0	5.3367	0	5.3367	0	5.3367	0	5.3367	0	5.3367	0
6.13591	0	6.13591	0	6.13591	0	6.13591	0	6.13591	0	6.13591	0	6.13591	0	6.13591	0	6.13591	0
7.0548	0	7.0548	0	7.0548	0	7.0548	0	7.0548	0	7.0548	0	7.0548	0	7.0548	0	7.0548	0
8.11131	0	8.11131	0	8.11131	0	8.11131	0	8.11131	0	8.11131	0	8.11131	0	8.11131	0	8.11131	0
9.32603	0	9.32603	0	9.32603	0	9.32603	0	9.32603	0	9.32603	0	9.32603	0	9.32603	0	9.32603	0
10.7227	0	10.7227	0	10.7227	0	10.7227	0	10.7227	0	10.7227	0	10.7227	0	10.7227	0	10.7227	0
12.3285	0	12.3285	0	12.3285	0	12.3285	0	12.3285	0	12.3285	0	12.3285	0	12.3285	0	12.3285	0
14.1747	0	14.1747	0	14.1747	0	14.1747	0	14.1747	0	14.1747	0	14.1747	0	14.1747	0	14.1747	0
16.2975	0	16.2975	0	16.2975	0	16.2975	0	16.2975	0	16.2975	0	16.2975	0	16.2975	0	16.2975	0
18.7382	0	18.7382	0	18.7382	0	18.7382	0	18.7382	0	18.7382	0	18.7382	0	18.7382	0	18.7382	0
21.5444	0	21.5444	0	21.5444	0	21.5444	0	21.5444	0	21.5444	0	21.5444	0	21.5444	0	21.5444	0
24.7708	0	24.7708	0	24.7708	0	24.7708	0	24.7708	0	24.7708	0	24.7708	0	24.7708	0	24.7708	0
28.4804	0	28.4804	0	28.4804	0	28.4804	0	28.4804	0	28.4804	0	28.4804	0	28.4804	0	28.4804	0
32.7455	0	32.7455	0	32.7455	0	32.7455	0	32.7455	0	32.7455	0	32.7455	0	32.7455	0	32.7455	0
37.6494	0	37.6494	0	37.6494	0	37.6494	0	37.6494	0	37.6494	0	37.6494	0	37.6494	0	37.6494	0
43.2876	0	43.2876	0	43.2876	0	43.2876	0	43.2876	0	43.2876	0	43.2876	0	43.2876	0	43.2876	0
49.7702	0	49.7702	0	49.7702	0	49.7702	0	49.7702	0	49.7702	0	49.7702	0	49.7702	0	49.7702	0
57.2237	0	57.2237	0	57.2237	0	57.2237	0	57.2237	0	57.2237	0	57.2237	0	57.2237	0	57.2237	0
65.7933	0	65.7933	0	65.7933	0	65.7933	0	65.7933	0	65.7933	0	65.7933	0	65.7933	0	65.7933	0
75.6463	0	75.6463	0	75.6463	0	75.6463	0	75.6463	0	75.6463	0	75.6463	0	75.6463	0	75.6463	0
86.9749	0	86.9749	0	86.9749	0	86.9749	0	86.9749	0	86.9749	0	86.9749	0	86.9749	0	86.9749	0
100	0	100	0	100	0	100	0	100	0	100	0	100	0	100	0	100	0
114.976	0	114.976	0	114.976	0	114.976	0	114.976	0	114.976	0	114.976	0	114.976	0	114.976	0
132.194	0	132.194	0	132.194	0	132.194	0	132.194	0	132.194	0	132.194	0	132.194	0	132.194	0
151.991	0	151.991	0	151.991	0	151.991	0	151.991	0	151.991	0	151.991	0	151.991	0	151.991	0
174.753	0	174.753	0	174.753	0	174.753	0	174.753	0	174.753	0	174.753	0	174.753	0	174.753	0
200.923	0	200.923	0	200.923	0	200.923	0	200.923	0	200.923	0	200.923	0	200.923	0	200.923	0
231.013	0	231.013	0	231.013	0	231.013	0	231.013	0	231.013	0	231.013	0	231.013	0	231.013	0
265.609	0	265.609	0	265.609	0	265.609	0	265.609	0	265.609	0	265.609	0	265.609	0	265.609	0
305.386	0	305.386	0	305.386	0	305.386	0	305.386	0	305.386	0	305.386	0	305.386	0	305.386	0
351.119	0	351.119	0	351.119	0	351.119	0	351.119	0	351.119	0	351.119	0	351.119	0	351.119	0
403.702	0	403.702	0	403.702	0	403.702	0	403.702	0	403.702	0	403.702	0	403.702	0	403.702	0
464.159	0	464.159	0	464.159	0	464.159	0	464.159	0	464.159	0	464.159	0	464.159	0	464.159	0
533.67	0	533.67	0	533.67	0	533.67	0	533.67	0	533.67	0	533.67	0	533.67	0	533.67	0
613.591	0	613.591	0	613.591	0	613.591	0	613.591	0	613.591	0	613.591	0	613.591	0	613.591	0
705.48	0	705.48	0	705.48	0	705.48	0	705.48	0	705.48	0	705.48	0	705.48	0	705.48	0
811.131	0	811.131	0	811.131	0	811.131	0	811.131	0	811.131	0	811.131	0	811.131	0	811.131	0
932.603	0	932.603	0	932.603	0	932.603	0	932.603	0	932.603	0	932.603	0	932.603	0	932.603	0
1072.27	0	1072.27	0	1072.27	0	1072.27	0	1072.27	0	1072.27	0	1072.27	0	1072.27	0	1072.27	0
1232.85	0	1232.85	0	1232.85	0	1232.85	0	1232.85	0	1232.85	0	1232.85	0	1232.85	0	1232.85	0
1417.47	0	1417.47	0	1417.47	0	1417.47	0	1417.47	0	1417.47	0	1417.47	0	1417.47	0	1417.47	0
1629.75	0	1629.75	0	1629.75	0	1629.75	0	1629.75	0	1629.75	0	1629.75	0	1629.75	0	1629.75	0
1873.82	0	1873.82	0	1873.82	0	1873.82	0	1873.82	0	1873.82	0	1873.82	0	1873.82	0	1873.82	0
2154.43	0	2154.43	0	2154.43	0	2154.43	0	2154.43	0	2154.43	0	2154.43	0	2154.43	0	2154.43	0
2477.08	0	2477.08	0	2477.08	0	2477.08	0	2477.08	0	2477.08	0	2477.08	0	2477.08	0	2477.08	0
2848.04	0	2848.04	0	2848.04	0	2848.04	0	2848.04	0	2848.04	0	2848.04	0	2848.04	0	2848.04	0
3274.55	0	3274.55	0	3274.55	0	3274.55	0	3274.55	0	3274.55	0	3274.55	0	3274.55	0	3274.55	0
3764.94	0	3764.94	0	3764.94	0	3764.94	0	3764.94	0	3764.94	0	3764.94	0	3764.94	0	3764.94	0
4328.76	0	4328.76	0	4328.76	0	4328.76	0	4328.76	0	4328.76	0	4328.76	0	4328.76	0	4328.76	0
4977.02	0	4977.02	0	4977.02	0	4977.02	0	4977.02	0	4977.02	0	4977.02	0	4977.02	0	4977.02	0
5722.37	0	5722.37	0	5722.37	0	5722.37	0	5722.37	0	5722.37	0	5722.37	0	5722.37	0	5722.37	0
6579.33	0	6579.33	0	6579.33	0	6579.33	0	6579.33	0	6579.33	0	6579.33	0	6579.33	0	6579.33	0
7564.63	0	7564.63	0	7564.63	0	7564.63	0	7564.63	0	7564.63	0	7564.63	0	7564.63	0	7564.63	0
8697.49	0	8697.49	0	8697.49	0	8697.49	0	8697.49	0	8697.49	0	8697.49	0	8697.49	0	8697.49	0
10000	0	10000	0	10000	0	10000	0	10000	0	10000	0	10000	0	10000	0	10000	0
